# Supplementary material for: Comparative Physiological and Transcriptomic Mechanisms of Defoliation in Cotton in Response to Thidiazuron versus Ethephon
Source: Int J Mol Sci. 2023 Apr 20;24(8):7590. doi: 10.3390/ijms24087590 (PMC10143250; doi:10.3390/ijms24087590)
Supplement: Supplementary file 1 [file ijms-24-07590-s001.zip]

Archive with 3 entries (2 files):
- ijms-2316480-supplementary/
- ijms-2316480-supplementary/2023.03.15 Supplementary  tables.xlsx
- ijms-2316480-supplementary/2023.04.04 Supplementary Figures.pdf
