# Supplementary material for: Comparative Physiological and Transcriptomic Mechanisms of Defoliation in Cotton in Response to Thidiazuron versus Ethephon
Source: Int J Mol Sci. 2023 Apr 20;24(8):7590. doi: 10.3390/ijms24087590 (PMC10143250; doi:10.3390/ijms24087590)
Supplement: Supplementary file 1 [file ijms-24-07590-s001.zip › ijms-2316480-supplementary/2023.03.15 Supplementary tables.xlsx]

## Sheet: S1
Table S1.Summary of RNA sequencing and the Gossypium hirsutum genome as the reference of mapping.
Sample	Raw Reads	Clean Reads	Clean Base(G)	Error rate(%)	GC content(%)	Total mapped	Multiple mapped	Uniquely mapped
CK_3h_1	52502620	49208526	7.38	0.03	44.71	47558442(96.65%)	5294595(10.76%)	42263847(85.89%)
CK_3h_2	58921746	55371874	8.31	0.03	44.85	53671232(96.93%)	6062955(10.95%)	47608277(85.98%)
CK_3h_3	55771612	52255322	7.84	0.03	44.87	50435549(96.52%)	5631809(10.78%)	44803740(85.74%)
CK_6h_1	53600584	49491626	7.42	0.03	45.04	47768147(96.52%)	5370621(10.85%)	42397526(85.67%)
CK_6h_2	68168494	64335298	9.65	0.03	44.83	62350616(96.92%)	6890851(10.71%)	55459765(86.20%)
CK_6h_3	63190024	58785430	8.82	0.03	44.71	56891313(96.78%)	6273032(10.67%)	50618281(86.11%)
CK_12h_1	95007396	86677416	13	0.03	44.03	83913756(96.81%)	8682374(10.02%)	75231382(86.79%)
CK_12h_2	82730548	77836016	11.68	0.03	44	75431104(96.91%)	7430609(9.55%)	68000495(87.36%)
CK_12h_3	69182676	64931692	9.74	0.03	44.19	63009852(97.04%)	6456044(9.94%)	56553808(87.10%)
CK_24h_1	62706420	57717508	8.66	0.03	44.92	55764550(96.62%)	6513707(11.29%)	49250843(85.33%)
CK_24h_2	77854844	68067718	10.21	0.03	45.04	64738228(95.11%)	7598014(11.16%)	57140214(83.95%)
CK_24h_3	96415704	89634370	13.45	0.03	44.75	86785456(96.82%)	9718950(10.84%)	77066506(85.98%)
TDZ_3h_1	80491078	76555966	11.48	0.03	44.79	74230353(96.96%)	7985113(10.43%)	66245240(86.53%)
TDZ_3h_2	85032466	80062610	12.01	0.03	44.97	77665353(97.01%)	8966677(11.20%)	68698676(85.81%)
TDZ_3h_3	78728382	71574078	10.74	0.03	44.85	69017679(96.43%)	8090533(11.30%)	60927146(85.12%)
TDZ_6h_1	81263956	75370040	11.31	0.03	45.01	73162981(97.07%)	8667109(11.50%)	64495872(85.57%)
TDZ_6h_2	89608308	83811162	12.57	0.03	44.92	81048976(96.70%)	8976386(10.71%)	72072590(85.99%)
TDZ_6h_3	91196968	83827600	12.57	0.03	44.77	81456392(97.17%)	9330924(11.13%)	72125468(86.04%)
TDZ_12h_1	77663524	72025496	10.8	0.03	43.79	69767196(96.86%)	6813373(9.46%)	62953823(87.40%)
TDZ_12h_2	82355236	76359862	11.45	0.03	44.01	74117533(97.06%)	7512364(9.84%)	66605169(87.23%)
TDZ_12h_3	64569576	61202108	9.18	0.03	44.02	59543130(97.29%)	5841585(9.54%)	53701545(87.74%)
TDZ_24h_1	80812624	74719396	11.21	0.03	44.33	72543810(97.09%)	7806662(10.45%)	64737148(86.64%)
TDZ_24h_2	90488466	81867066	12.28	0.03	44.09	79394240(96.98%)	8664981(10.58%)	70729259(86.40%)
TDZ_24h_3	90440898	81788000	12.27	0.03	44.2	79269130(96.92%)	8894017(10.87%)	70375113(86.05%)
Eth_3h_1	77557212	72804340	10.92	0.03	44.61	70804177(97.25%)	7754698(10.65%)	63049479(86.60%)
Eth_3h_2	61704548	57820420	8.67	0.03	44.74	56249271(97.28%)	6415901(11.10%)	49833370(86.19%)
Eth_3h_3	84444470	74434074	11.17	0.03	44.79	72363781(97.22%)	8784706(11.80%)	63579075(85.42%)
Eth_6h_1	99110390	90544216	13.58	0.03	44.62	87927189(97.11%)	9970937(11.01%)	77956252(86.10%)
Eth_6h_2	68450282	63997234	9.6	0.03	44.72	61876326(96.69%)	6908164(10.79%)	54968162(85.89%)
Eth_6h_3	91170858	81088606	12.16	0.03	44.73	78576083(96.90%)	9080674(11.20%)	69495409(85.70%)
Eth_12h_1	103090238	94949332	14.24	0.03	43.76	91999737(96.89%)	9065797(9.55%)	82933940(87.35%)
Eth_12h_2	93883446	86817828	13.02	0.03	43.65	84198954(96.98%)	7993577(9.21%)	76205377(87.78%)
Eth_12h_3	74281270	70227802	10.53	0.03	43.87	68146690(97.04%)	6395802(9.11%)	61750888(87.93%)
Eth_24h_1	103685282	95198598	14.28	0.03	44.41	92336215(96.99%)	10405301(10.93%)	81930914(86.06%)
Eth_24h_2	98086382	90343166	13.55	0.03	44.53	87678847(97.05%)	9803691(10.85%)	77875156(86.20%)
Eth_24h_3	131931836	121884658	18.28	0.03	44.33	118272195(97.04%)	12963989(10.64%)	105308206(86.40%)

## Sheet: S2
Table S2. Primer sequences of genes for RT-qPCR.
	Primer	Sequence (5’ to 3’)
RT-qPCR	GhPIN1-c_D-F	TGAGGAGGATGGTACAGGCA
	GhPIN1-c_D-R	AGCCTTTTGCTGAGCCTGAT
	GhPIN3_D-F	ACGGGGAAAACAAAGCTTGTGAA
	GhPIN3_D-R	GTTTGCCTACGCCAGACTCAG
	GhPIN8_A-F	TAGTGGCGAACCCCAATACC
	GhPIN8_A-R	TGCCATACCAAGTCCTCCAC
	GhABCB19-b_A-F	ATAACACGCAGGTGGGAGAG
	GhABCB19-b_A-R	CGACCATTAGCCGGTCAAGA
	GhABCB19-b_D-F	CGTGCTACAAGAAGCACTCG
	GhABCB19-b_D-R	TCTACGATTCGCCCGTCTTG
	GhABCB2-b_D-F	AAAGTGCGTTCAGGCAAGAG
	GhABCB2-b_D-R	CACTTTCCCAGCTGTTGGAT
	GhLAX6_A-F	ACATTTGGGTTTGCCTGCAC
	GhLAX6_A-R	GGCCAGGAACCAGATTGGAA
	GhLAX7_D-F	ACGAGGAGAAAGATGGAAGCC
	GhLAX7_D-R	AGCCACCTGATTTGAAGCAC
	GhActin9-F	GCCTTGGACTATGAGCAGGA
	GhActin9-R	AAGAGATGGCTGGAAGAGGA
